# Supplementary material for: Deep Biological Clocks in Critical Care Medicine: A Scoping Review Toward Translational Precision Care
Source: J Pers Med. 2026 Feb 4;16(2):92. doi: 10.3390/jpm16020092 (PMC12941452; doi:10.3390/jpm16020092)
Supplement: Supplementary file 1 [file jpm-16-00092-s001.zip]

Archive with 1 entries (1 files):
- jpm-4098198-supplementary.pdf
